# Supplementary material for: Influence of Volatile Anesthesia on the Release of Glutamate and other Amino Acids in the Nucleus Accumbens in a Rat Model of Alcohol Withdrawal: A Pilot Study
Source: PLoS One. 2017 Jan 3;12(1):e0169017. doi: 10.1371/journal.pone.0169017 (PMC5207639; doi:10.1371/journal.pone.0169017)
Supplement: S1 Table — (XLSX) [file pone.0169017.s001.xlsx]

## Sheet: Blatt 1
Tabelle 1
	K	-2	-1	0
	Q 0.25	1.06865	0.938356	0.934072
	Median	1.0757	0.948493	0.95565
	Q 0.75	1.10512	0.974011	0.996275
	E
	Q 0.25	0.985451	0.958213	0.979962
	Median	1.0312	0.961771	1.10019
	Q 0.75	1.08541	0.970343	1.20234
	iso glu	K	-100	-80	-60	-40	-20	0
		Q 0.25	0.952836	0.920224	0.913172	0.909523	0.931927	0.948369
		Median	0.958315	0.949961	0.946391	0.965528	0.989442	1.07843
		Q 0.75	1.02823	0.994279	1.00278	0.98095	1.04562	1.07965
		E
		Q 0.25	0.972849	0.923642	1.02657	0.960363	0.964191	0.939686
		Median	1.11122	0.930144	1.04613	0.980917	0.982413	0.962468
		Q 0.75	1.13948	0.944779	1.10334	1.00755	0.984528	1.00704
	iso asp	K	-100	-80	-60	-40	-20	0
		Q 0.25	0.788629	0.681451	0.718294	0.608505	0.787201	0.768422
		Median	0.831292	0.850461	0.891828	0.906751	0.805064	0.939605
		Q 0.75	0.9343	1.07496	0.993452	0.987314	1.00195	1.04833
		E
		Q 0.25	0.843735	0.904196	0.791278	0.739888	0.748698	0.724224
		Median	0.932044	1.02175	0.857289	0.761687	0.880506	0.928069
		Q 0.75	1.02035	1.10778	0.978229	0.841644	0.963315	0.995564
	iso arg	K	-100	-80	-60	-40	-20	0
		Q 0.25	0.777077	0.712273	0.64899	0.851911	1.094	1.00451
		Median	0.842071	0.774866	0.945742	1.03377	1.2202	1.01675
		Q 0.75	0.892187	0.872681	1.21928	1.3821	1.33002	1.19739
		E
		Q 0.25	1.04554	0.884762	0.763098	0.777337	0.650525	0.850325
		Median	1.04886	1.0506	0.961251	0.873064	0.804702	1.05555
		Q 0.75	1.53617	1.15103	1.13719	1.23626	0.955401	1.17145
	iso GABA	K	-100	-80	-60	-40	-20	0
		Q 0.25	0.832023	0.751741	0.822865	0.972057	0.76264	0.92966
		Median	0.915486	0.904988	0.904912	0.9821	1.0137	1.10917
		Q 0.75	1.03908	1.00159	0.96038	0.995704	1.17622	1.23023
		E
		Q 0.25	0.612006	0.620029	0.894314	0.885214	0.924605	0.88321
		Median	0.928031	1.03858	0.930304	0.948652	1.02029	1.0324
		Q 0.75	1.07522	1.06549	1.10015	0.996758	1.39412	1.25092
	sevo glu	K	-100	-80	-60	-40	-20	0
		Q 0.25	0.925246	0.90475	0.899234	0.956909	0.918754	0.911365
		Median	0.953096	0.994855	0.958933	1.04443	0.940216	0.972377
		Q 0.75	1.05399	1.04327	1.11091	1.07286	1.00757	1.005
		E
		Q 0.25	0.976301	0.930863	0.949315	0.952323	0.973429	0.934354
		Median	1.01829	0.972838	0.995203	0.975335	0.975693	0.977594
		Q 0.75	1.05144	1.02724	1.05448	1.0295	1.08311	1.03167
	sevo glu	K	-100	-80	-60	-40	-20	0
		Q 0.25	1.0843	0.823959	0.777417	0.875621	0.807361	0.933498
		Median	1.15911	0.883802	0.896228	0.894143	0.882655	1.07832
		Q 0.75	1.23148	0.955963	1.07392	0.996927	0.923616	1.10729
		E
		Q 0.25	1.06603	0.930689	0.875445	0.939474	0.930315	0.933273
		Median	1.10813	0.97832	0.974117	1.0323	1.0122	0.953087
		Q 0.75	1.10841	1.09322	1.05475	1.06512	1.05615	1.07281
	sevo arg	K	-100	-80	-60	-40	-20	0
		Q 0.25	0.893165	0.939987	0.991434	0.914441	0.786107	0.864456
		Median	0.994207	0.970291	1.04421	0.962457	0.915204	1.09618
		Q 0.75	1.12697	1.07734	1.08306	0.992732	0.985693	1.14869
		E
		Q 0.25	1.01553	0.959691	0.80122	0.897708	0.954602	0.92125
		Median	1.12934	1.03505	0.853951	0.928406	1.04445	0.937602
		Q 0.75	1.18491	1.11008	0.956152	0.964796	1.16151	1.08074
	sevo GABA	K	-100	-80	-60	-40	-20	0
		Q 0.25	0.924556	0.795848	0.942849	0.881433	0.873089	0.993008
		Median	1.03487	0.916628	0.999848	0.922088	0.928462	1.10651
		Q 0.75	1.14464	0.973841	1.12074	1.02306	0.973294	1.12424
		E
		Q 0.25	0.830029	0.892572	0.878238	0.997159	0.942016	1.08969
		Median	0.980678	0.916563	0.912828	1.04123	1.08337	1.12398
		Q 0.75	1.07527	0.963378	0.960463	1.05925	1.11346	1.16763
	des glu	K	-100	-80	-60	-40	-20	0
		Q 0.25	1.05216	0.904152	0.943189	0.892983	0.895559	0.974488
		Median	1.10947	0.985882	0.998893	0.920227	0.971272	1.0123
		Q 0.75	1.16803	1.04564	1.01148	0.964115	1.10428	1.03648
		E
		Q 0.25	0.981114	0.901172	0.957875	0.952752	0.945013	0.934701
		Median	1.04572	0.963628	0.972545	0.973402	0.981562	0.998319
		Q 0.75	1.10346	1.02092	1.01862	1.03584	0.987621	1.04593
	des asp	K	-100	-80	-60	-40	-20	0
		Q 0.25	0.992917	0.792519	0.79689	0.814421	0.729272	0.820086
		Median	1.12368	0.979771	0.921795	1.06141	0.862075	0.993413
		Q 0.75	1.30486	0.991421	0.970859	1.26287	1.19082	1.138
		E
		Q 0.25	1.00605	0.919821	0.939987	0.940698	0.892484	0.910256
		Median	1.05887	0.958005	1.02211	0.954164	0.904108	0.934733
		Q 0.75	1.13562	1.09146	1.04078	1.10482	1.06061	0.982855
	des arg	K	-100	-80	-60	-40	-20	0
		Q 0.25	0.701871	0.740003	0.97487	0.916889	0.776458	0.812552
		Median	0.864728	0.814462	1.13931	1.0203	0.956369	1.10508
		Q 0.75	0.940326	0.886541	1.50036	1.09517	1.07445	1.16721
		E
		Q 0.25	0.833352	0.832574	0.890971	0.953068	0.897418	0.925371
		Median	0.928131	0.940202	0.933185	1.07132	1.08158	1.18023
		Q 0.75	1.0474	1.09998	0.967679	1.1347	1.08911	1.39711
	des GABA	K	-100	-80	-60	-40	-20	0
		Q 0.25	0.944696	0.946484	0.931123	0.955254	1.00432	0.991968
		Median	0.975047	1.0092	0.932539	1.0106	1.02988	1.03655
		Q 0.75	1.00288	1.06589	0.985965	1.01404	1.05226	1.04575
		E
		Q 0.25	1.00596	0.916142	1.01684	0.999114	0.917049	0.925885
		Median	1.05015	0.967894	1.05525	1.05446	0.926792	0.937311
		Q 0.75	1.08051	1.00293	1.08684	1.10442	0.988727	0.960022
